# Supplementary material for: Esterase-Sensitive Prodrugs of a Potent Bisubstrate Inhibitor of Nicotinamide N-Methyltransferase (NNMT) Display Cellular Activity
Source: Biomolecules. 2021 Sep 14;11(9):1357. doi: 10.3390/biom11091357 (PMC8466754; doi:10.3390/biom11091357)
Supplement: Supplementary file 1 [file biomolecules-11-01357-s001.zip]

Archive with 1 entries (1 files):
- biomolecules-1360553-supplementary.pdf
